# Supplementary material for: Prognostic Value of Histone Acetyl Transferase 1 (HAT-1) and Inflammatory Signatures in Pancreatic Cancer
Source: Curr Issues Mol Biol. 2024 Apr 25;46(5):3839–65. doi: 10.3390/cimb46050239 (PMC11119917; doi:10.3390/cimb46050239)
Supplement: Supplementary file 1 [file cimb-46-00239-s001.zip]

Archive with 1 entries (1 files):
- cimb-2962552-supplementary.pdf
